# Supplementary material for: Psychophysiological and Neurophysiological Correlates of Dropping Objects from Hands in Carpal Tunnel Syndrome
Source: Brain Sci. 2023 Nov 10;13(11):1576. doi: 10.3390/brainsci13111576 (PMC10670400; doi:10.3390/brainsci13111576)
Supplement: Supplementary file 1 [file brainsci-13-01576-s001.zip]

Archive with 1 entries (1 files):
- brainsci-2620711-supplementary.pdf
